# Supplementary material for: Development of a coarse-grained model for surface-functionalized gold nanoparticles: towards an accurate description of their aggregation behavior
Source: Soft Matter. 2023 Apr 17;19(18):3290–300. doi: 10.1039/d3sm00094j (PMC10170483; doi:10.1039/d3sm00094j)
Supplement: SM-019-D3SM00094J-s002 [file SM-019-D3SM00094J-s002.zip]

Archive with 22 entries (22 files):
- README.txt
- rsc-articletemplate-softmatter.tex
- rsc.bib
- rsc.bst
- Royal_Society_of_Chemistry_template_for_preparing_your_submission_to_Soft_Matter_using_Overleaf.pdf
- example1.pdf
- example2.pdf
- head_foot/DOI.pdf
- head_foot/LF.pdf
- head_foot/RF.pdf
- head_foot/RSC_LOGO_CMYK.pdf
- head_foot/RSC_pub.pdf
- head_foot/SM.pdf
- head_foot/dates.pdf
- head_foot/header_bar.pdf
- head_foot/journal_name.pdf
- img/Fig2@600.png
- img/Fig3@600.png
- img/Fig4@600.png
- img/Fig1@600.png
- img/Fig6@600.png
- img/Fig5@600.png
