# Supplementary material for: Development of a coarse-grained model for surface-functionalized gold nanoparticles: towards an accurate description of their aggregation behavior
Source: Soft Matter. 2023 Apr 17;19(18):3290–300. doi: 10.1039/d3sm00094j (PMC10170483; doi:10.1039/d3sm00094j)
Supplement: SM-019-D3SM00094J-s002 [file SM-019-D3SM00094J-s002.zip › README.txt]

This is the README file for the LaTeX Article Template for Royal Society of Chemistry Journals.

The zip file contains:

 - rsc-articletemplate-softmatter.tex (the template with example text)

 - rsc-articletemplate-softmatter.pdf (an example of the template output PDF)

 - rsc.bib (example bibliography)

 - example1.pdf and example2.pdf (example figures)

 - head_foot (folder containing header and footer images)

 - rsc.bst (the RSC bibliography style file).


The following files need to be in the same folder as rsc-articletemplate-softmatter.tex for the example template to compile correctly:

 - head_foot

 - example1.pdf

 - example2.pdf

 - rsc.bib

 - rsc.bst.


If you receive an error message from LaTeX that you are missing a necessary package, you need to add the package to your LaTeX installation. Instructions for installing extra packages can be found here: https://en.wikibooks.org/wiki/LaTeX/Installing_Extra_Packages (Please note that this is an external website that is not maintained by the Royal Society of Chemistry).
