# Supplementary material for: Development of a coarse-grained model for surface-functionalized gold nanoparticles: towards an accurate description of their aggregation behavior
Source: Soft Matter. 2023 Apr 17;19(18):3290–300. doi: 10.1039/d3sm00094j (PMC10170483; doi:10.1039/d3sm00094j)
Supplement: SM-019-D3SM00094J-s002 [file SM-019-D3SM00094J-s002.zip › rsc.bib]

@article{Septiadi2018Nanoparticle,
	journal = {Advanced Materials},
	doi = {10.1002/adma.201704463},
	issn = {0935-9648},
	number = {19},
	language = {en},
	publisher = {Wiley},
	title = {Nanoparticle-Cell Interaction: A Cell Mechanics Perspective},
	url = {http://dx.doi.org/10.1002/adma.201704463},
	volume = {30},
	author = {Septiadi, Dedy and Crippa, Federica and Moore, Thomas Lee and Rothen-Rutishauser, Barbara and Petri-Fink, Alke},
	pages = {1704463},
	date = {2018-01-09},
	year = {2018},
	month = {1},
	day = {9},
}


@article{Verma10,
	journal = {Small},
	doi = {10.1002/smll.200901158},
	issn = {1613-6810},
	number = {1},
	language = {en},
	publisher = {Wiley},
	title = {Effect of Surface Properties on NanoparticleâCell Interactions},
	url = {http://dx.doi.org/10.1002/smll.200901158},
	volume = {6},
	author = {Verma, Ayush and Stellacci, Francesco},
	pages = {12--21},
	date = {2010-01-04},
	year = {2010},
	month = {1},
	day = {4},
}


@article{Pezzato15,
	journal = {Chemical Communications},
	doi = {10.1039/c5cc00814j},
	issn = {1359-7345},
	number = {49},
	language = {en},
	publisher = {Royal Society of Chemistry (RSC)},
	title = {Monolayer protected gold nanoparticles with metal-ion binding sites: functional systems for chemosensing applications},
	url = {http://dx.doi.org/10.1039/C5CC00814J},
	volume = {51},
	author = {Pezzato, C. and Maiti, S. and Chen, J. L.-Y. and Cazzolaro, A. and Gobbo, C. and Prins, L. J.},
	pages = {9922--9931},
	date = {2015},
	year = {2015},
}

@article{Pieters12,
	journal = {New Journal of Chemistry},
	doi = {10.1039/c2nj40424a},
	issn = {1144-0546},
	number = {10},
	language = {en},
	publisher = {Royal Society of Chemistry (RSC)},
	title = {Catalytic self-assembled monolayers on gold nanoparticles},
	url = {http://dx.doi.org/10.1039/C2NJ40424A},
	volume = {36},
	author = {Pieters, Grégory and Prins, Leonard J.},
	pages = {1931},
	date = {2012},
	year = {2012},
}

@article{Vericat10,
	journal = {Chemical Society Reviews},
	doi = {10.1039/b907301a},
	issn = {0306-0012},
	number = {5},
	language = {en},
	publisher = {Royal Society of Chemistry (RSC)},
	title = {Self-assembled monolayers of thiols and dithiols on gold: new challenges for a well-known system},
	url = {http://dx.doi.org/10.1039/b907301a},
	volume = {39},
	author = {Vericat, C. and Vela, M. E. and Benitez, G. and Carro, P. and Salvarezza, R. C.},
	pages = {1805},
	date = {2010},
	year = {2010},
}

@article{Misra13,
	journal = {The Journal of Chemical Physics},
	doi = {10.1063/1.4794784},
	issn = {0021-9606},
	number = {11},
	language = {en},
	publisher = {AIP Publishing},
	title = {Electric double layer force between charged surfaces: Effect of solvent polarization},
	url = {http://dx.doi.org/10.1063/1.4794784},
	volume = {138},
	author = {Prasanna Misra, Rahul and Das, Siddhartha and Mitra, Sushanta K.},
	pages = {114703},
	date = {2013-03-21},
	year = {2013},
	month = {3},
	day = {21},
}

@article{Sin17,
	journal = {The Journal of Chemical Physics},
	doi = {10.1063/1.5002607},
	issn = {0021-9606},
	number = {21},
	language = {en},
	publisher = {AIP Publishing},
	title = {Influence of solvent polarization and non-uniform ion size on electrostatic properties between charged surfaces in an electrolyte solution},
	url = {http://dx.doi.org/10.1063/1.5002607},
	volume = {147},
	author = {Sin, Jun-Sik},
	pages = {214702},
	date = {2017-12-07},
	year = {2017},
	month = {12},
	day = {7},
}


@article{Pashley86,
	journal = {The Journal of Physical Chemistry},
	doi = {10.1021/j100399a037},
	issn = {0022-3654},
	number = {8},
	language = {en},
	publisher = {American Chemical Society (ACS)},
	title = {Direct measurements of surface forces between bilayers of double-chained quaternary ammonium acetate and bromide surfactants},
	url = {http://dx.doi.org/10.1021/j100399a037},
	volume = {90},
	author = {Pashley, R. M. and McGuiggan, P. M. and Ninham, B. W. and Brady, J. and Evans, D. F.},
	pages = {1637--1642},
	date = {1986-04},
	year = {1986},
	month = {4},
}

@article{Butt05,
	journal = {Surface Science Reports},
	doi = {10.1016/j.surfrep.2005.08.003},
	issn = {0167-5729},
	number = {1-6},
	language = {en},
	publisher = {Elsevier BV},
	title = {Force measurements with the atomic force microscope: Technique, interpretation and applications},
	url = {http://dx.doi.org/10.1016/j.surfrep.2005.08.003},
	volume = {59},
	author = {Butt, Hans-Jürgen and Cappella, Brunero and Kappl, Michael},
	pages = {1--152},
	date = {2005-10},
	year = {2005},
	month = {10},
}

@article{Merk14,
	journal = {Langmuir},
	doi = {10.1021/la404556a},
	issn = {0743-7463},
	number = {15},
	language = {en},
	publisher = {American Chemical Society (ACS)},
	title = {\textit{In Situ} Non-DLVO Stabilization of Surfactant-Free, Plasmonic Gold Nanoparticles: Effect of Hofmeister’s Anions},
	url = {http://dx.doi.org/10.1021/la404556a},
	volume = {30},
	author = {Merk, Vivian and Rehbock, Christoph and Becker, Felix and Hagemann, Ulrich and Nienhaus, Hermann and Barcikowski, Stephan},
	pages = {4213--4222},
	date = {2014-04-10},
	year = {2014},
	month = {4},
	day = {10},
}

@article{Thio10,
	journal = {Langmuir},
	doi = {10.1021/la1020516},
	issn = {0743-7463},
	number = {17},
	language = {en},
	publisher = {American Chemical Society (ACS)},
	title = {Measuring the Influence of Solution Chemistry on the Adhesion of Au Nanoparticles to Mica Using Colloid Probe Atomic Force Microscopy},
	url = {http://dx.doi.org/10.1021/la1020516},
	volume = {26},
	author = {Thio, Beng Joo Reginald and Lee, Jung-Hyun and Meredith, J. Carson and Keller, Arturo A.},
	pages = {13995--14003},
	date = {2010-07-27},
	year = {2010},
	month = {7},
	day = {27},
}


@article{Grasso02,
	journal = {Reviews in Environmental Science and Bio/Technology},
	doi = {10.1023/a:1015146710500},
	issn = {1569-1705},
	number = {1},
	language = {en},
	publisher = {Springer Science and Business Media LLC},
	title = {A review of non-DLVO interactions in environmental colloidal systems},
	url = {http://dx.doi.org/10.1023/A:1015146710500},
	volume = {1},
	author = {Grasso*, D. and Subramaniam, K. and Butkus, M. and Strevett, K. and Bergendahl, J.},
	pages = {17--38},
	date = {2002-03},
	year = {2002},
	month = {3},
}


@article{Díez2005Off,
	journal = {Soft Matter},
	doi = {10.1039/b510449a},
	issn = {1744-683X},
	number = {5},
	language = {en},
	publisher = {Royal Society of Chemistry (RSC)},
	title = {Off-lattice Monte Carlo simulations of irreversible and reversible aggregation processes},
	url = {http://dx.doi.org/10.1039/b510449a},
	volume = {1},
	author = {Díez Orrite, S. and Stoll, S. and Schurtenberger, P.},
	pages = {364},
	date = {2005},
	year = {2005},
}

@article{Rottereau2004Monte,
	journal = {The European Physical Journal E},
	doi = {10.1140/epje/i2004-10044-x},
	issn = {1292-8941},
	number = {2},
	language = {en},
	publisher = {Springer Science and Business Media LLC},
	title = {Monte Carlo simulation of particle aggregation and gelation: I. Growth, structure and size distribution of the clusters},
	url = {http://dx.doi.org/10.1140/EPJE/I2004-10044-X},
	volume = {15},
	author = {Rottereau, M. and Gimel, J. C. and Nicolai, T. and Durand, D.},
	pages = {133--140},
	date = {2004-10},
	year = {2004},
	month = {10},
}


@article{Soto2022Clusters,
	journal = {Journal of Colloid and Interface Science},
	doi = {10.1016/j.jcis.2022.03.061},
	issn = {0021-9797},
	language = {en},
	publisher = {Elsevier BV},
	title = {Clusters in colloidal dispersions with a short-range depletion attraction: Thermodynamic identification and morphology},
	url = {http://dx.doi.org/10.1016/j.jcis.2022.03.061},
	volume = {618},
	author = {Soto-Bustamante, Fernando and Valadez-Pérez, Néstor E. and Liu, Yun and Castañeda-Priego, Ramón and Laurati, Marco},
	pages = {442--450},
	date = {2022-07},
	year = {2022},
	month = {7},
}

@article{Meyer2006Self,
	journal = {The Journal of Physical Chemistry B},
	doi = {10.1021/jp055866b},
	issn = {1520-6106},
	number = {12},
	language = {en},
	publisher = {American Chemical Society (ACS)},
	title = {Self-Limiting Aggregation Leads to Long-Lived Metastable Clusters in Colloidal Solutions},
	url = {http://dx.doi.org/10.1021/jp055866b},
	volume = {110},
	author = {Meyer, M. and Le Ru, E. C. and Etchegoin, P. G.},
	pages = {6040--6047},
	date = {2006-03-01},
	year = {2006},
	month = {3},
	day = {1},
}


@article{Zhang2017Potential,
	journal = {Scientific Reports},
	issn = {2045-2322},
	number = {1},
	language = {en},
	publisher = {Springer Science and Business Media LLC},
	title = {Potential of mean force between oppositely charged nanoparticles: A comprehensive comparison between Poisson–Boltzmann theory and Monte Carlo simulations},
	volume = {7},
	author = {Zhang, Jin-Si and Zhang, Xi and Zhang, Zhong-Liang and Tan, Zhi-Jie},
	date = {2017-10-26},
	year = {2017},
	month = {10},
	day = {26},
    pages = {},
}

@book{Hiemenz16,
	doi = {10.1201/9781315274287},
	isbn = {9781315274287},
	publisher = {CRC Press},
	title = {Principles of Colloid and Surface Chemistry, Revised and Expanded},
	url = {http://dx.doi.org/10.1201/9781315274287},
	editor = {Hiemenz, Paul C. and Rajagopalan, Raj},
	date = {2016-10-04},
	year = {2016},
	month = {10},
	day = {4},
}

@article{Lehn13,
author = {Van Lehn, Reid C. and Alexander-Katz, Alfredo},
title = {Ligand-Mediated Short-Range Attraction Drives Aggregation of Charged Monolayer-Protected Gold Nanoparticles},
journal = {Langmuir},
volume = {29},
number = {28},
pages = {8788-8798},
year = {2013},
doi = {10.1021/la400756z},
    note ={PMID: 23782293},

URL = { 
        https://doi.org/10.1021/la400756z
    
},
eprint = { 
        https://doi.org/10.1021/la400756z
    
}

}

@article{Petretto2022Monovalent,
	journal = {Nanoscale},
	doi = {10.1039/d2nr02824g},
	issn = {2040-3364},
	number = {40},
	language = {en},
	publisher = {Royal Society of Chemistry (RSC)},
	title = {Monovalent ion-mediated charge–charge interactions drive aggregation of surface-functionalized gold nanoparticles},
	url = {http://dx.doi.org/10.1039/D2NR02824G},
	volume = {14},
	author = {Petretto, Emanuele and Ong, Quy K. and Olgiati, Francesca and Mao, Ting and Campomanes, Pablo and Stellacci, Francesco and Vanni, Stefano},
	pages = {15181--15192},
	date = {2022},
	year = {2022},
}


@article{Munaò18,
	journal = {The European Physical Journal E},
	issn = {1292-8941},
	number = {3},
	language = {en},
	publisher = {Springer Science and Business Media LLC},
	title = {On the calculation of the potential of mean force between atomistic nanoparticles},
	url = {http://dx.doi.org/10.1140/epje/i2018-11646-3},
	volume = {41},
	author = {Munaò, Gianmarco and Correa, Andrea and Pizzirusso, Antonio and Milano, Giuseppe},
	date = {2018-03},
	year = {2018},
	month = {3},
    pages = {},

}


@article{Kuna2009effect,
	journal = {Nature Materials},
	issn = {1476-1122},
	number = {10},
	language = {en},
	publisher = {Springer Science and Business Media LLC},
	title = {The effect of nanometre-scale structure on interfacial energy},
	url = {http://dx.doi.org/10.1038/nmat2534},
	volume = {8},
	author = {Kuna, Jeffrey J. and Voïtchovsky, Kislon and Singh, Chetana and Jiang, Hao and Mwenifumbo, Steve and Ghorai, Pradip K. and Stevens, Molly M. and Glotzer, Sharon C. and Stellacci, Francesco},
	pages = {837--842},
	date = {2009-09-13},
	year = {2009},
	month = {9},
	day = {13},
}

@article{Franco2020Dispersion,
	journal = {Nature Communications},
	issn = {2041-1723},
	number = {1},
	language = {en},
	publisher = {Springer Science and Business Media LLC},
	title = {Dispersion state phase diagram of citrate-coated metallic nanoparticles in saline solutions},
	volume = {11},
	author = {Franco-Ulloa, Sebastian and Tatulli, Giuseppina and Bore, Sigbjørn Løland and Moglianetti, Mauro and Pompa, Pier Paolo and Cascella, Michele and De Vivo, Marco},
	date = {2020-10-27},
	year = {2020},
	month = {10},
	day = {27},
    pages = {},

}


@article{Kister2018Colloidal,
	journal = {ACS Nano},
	doi = {10.1021/acsnano.8b02202},
	issn = {1936-0851},
	number = {6},
	language = {en},
	publisher = {American Chemical Society (ACS)},
	title = {Colloidal Stability of Apolar Nanoparticles: The Role of Particle Size and Ligand Shell Structure},
	url = {http://dx.doi.org/10.1021/acsnano.8b02202},
	volume = {12},
	author = {Kister, Thomas and Monego, Debora and Mulvaney, Paul and Widmer-Cooper, Asaph and Kraus, Tobias},
	pages = {5969--5977},
	date = {2018-05-29},
	year = {2018},
	month = {5},
	day = {29},
}

@article{Shinoda2012Computer,
	journal = {Current Opinion in Structural Biology},
	doi = {10.1016/j.sbi.2012.01.011},
	issn = {0959-440X},
	number = {2},
	language = {en},
	publisher = {Elsevier BV},
	title = {Computer simulation studies of self-assembling macromolecules},
	url = {http://dx.doi.org/10.1016/j.sbi.2012.01.011},
	volume = {22},
	author = {Shinoda, Wataru and DeVane, Russell and Klein, Michael L},
	pages = {175--186},
	date = {2012-04},
	year = {2012},
	month = {4},
}

@article{Shinoda2008Coarse,
	journal = {Soft Matter},
	doi = {10.1039/b808701f},
	issn = {1744-683X},
	number = {12},
	language = {en},
	publisher = {Royal Society of Chemistry (RSC)},
	title = {Coarse-grained molecular modeling of non-ionic surfactant self-assembly},
	url = {http://dx.doi.org/10.1039/B808701F},
	volume = {4},
	author = {Shinoda, Wataru and DeVane, Russell and Klein, Michael L.},
	pages = {2454},
	date = {2008},
	year = {2008},
}

@article{Shinoda2007Multi,
	journal = {Molecular Simulation},
	doi = {10.1080/08927020601054050},
	issn = {0892-7022},
	number = {1-2},
	language = {en},
	publisher = {Informa UK Limited},
	title = {Multi-property fitting and parameterization of a coarse grained model for aqueous surfactants},
	url = {http://dx.doi.org/10.1080/08927020601054050},
	volume = {33},
	author = {Shinoda, W. and DeVane, R. and Klein, M. L.},
	pages = {27--36},
	date = {2007-01},
	year = {2007},
	month = {1},
}

@article{Seo2018SPICA,
	journal = {Journal of Chemical Theory and Computation},
	doi = {10.1021/acs.jctc.8b00987},
	issn = {1549-9618},
	number = {1},
	language = {en},
	publisher = {American Chemical Society (ACS)},
	title = {SPICA Force Field for Lipid Membranes: Domain Formation Induced by Cholesterol},
	url = {http://dx.doi.org/10.1021/acs.jctc.8b00987},
	volume = {15},
	author = {Seo, Sangjae and Shinoda, Wataru},
	pages = {762--774},
	date = {2018-12-04},
	year = {2018},
	month = {12},
	day = {4},
}

@article{Shinoda2010Zwitterionic,
	journal = {The Journal of Physical Chemistry B},
	doi = {10.1021/jp9107206},
	issn = {1520-6106},
	number = {20},
	language = {en},
	publisher = {American Chemical Society (ACS)},
	title = {Zwitterionic Lipid Assemblies: Molecular Dynamics Studies of Monolayers, Bilayers, and Vesicles Using a New Coarse Grain Force Field},
	url = {http://dx.doi.org/10.1021/jp9107206},
	volume = {114},
	author = {Shinoda, Wataru and DeVane, Russell and Klein, Michael L},
	pages = {6836--6849},
	date = {2010-05-03},
	year = {2010},
	month = {5},
	day = {3},
}

@article{Jorgensen1983Comparison,
	journal = {The Journal of Chemical Physics},
	doi = {10.1063/1.445869},
	issn = {0021-9606},
	number = {2},
	language = {en},
	publisher = {AIP Publishing},
	title = {Comparison of simple potential functions for simulating liquid water},
	url = {http://dx.doi.org/10.1063/1.445869},
	volume = {79},
	author = {Jorgensen, William L. and Chandrasekhar, Jayaraman and Madura, Jeffry D. and Impey, Roger W. and Klein, Michael L.},
	pages = {926--935},
	date = {1983-07-15},
	year = {1983},
	month = {7},
	day = {15},

 
}

@article{Salassi17,
	journal = {The Journal of Physical Chemistry C},
	doi = {10.1021/acs.jpcc.6b12148},
	issn = {1932-7447},
	number = {20},
	language = {en},
	publisher = {American Chemical Society (ACS)},
	title = {Au Nanoparticles in Lipid Bilayers: A Comparison between Atomistic and Coarse-Grained Models},
	url = {http://dx.doi.org/10.1021/ACS.JPCC.6B12148},
	volume = {121},
	author = {Salassi, Sebastian and Simonelli, Federica and Bochicchio, Davide and Ferrando, Riccardo and Rossi, Giulia},
	pages = {10927--10935},
	date = {2017-03-15},
	year = {2017},
	month = {3},
	day = {15},
}

@article{Hess97,
title = "LINCS: A linear constraint solver for molecular simulations",
abstract = "In this article, we present a new LINear Constraint Solver (LINCS) for molecular simulations with bond constraints. The algorithm is inherently stable, as the constraints themselves are reset instead of derivatives of the constraints, thereby eliminating drift. Although the derivation of the algorithm is presented in terms of matrices, no matrix matrix multiplications are needed and only the nonzero matrix elements have to be stored, making the method useful for very large molecules. At the same accuracy, the LINCS algorithm is three to four times faster than the SHAKE algorithm. Parallelization of the algorithm is straightforward. (C) 1997 John Wiley \& Sons, Inc.",
author = "B Hess and H. Bekker and H.J.C. Berendsen and Fraaije, {J.G E M}",
year = "1997",
month = sep,
language = "English",
volume = "18",
pages = "1463--1472",
journal = "Journal of Computational Chemistry",
issn = "0192-8651",
publisher = "Wiley",
number = "12",

}

@article{Miyamoto92,
	journal = {Journal of Computational Chemistry},
	doi = {10.1002/jcc.540130805},
	issn = {0192-8651},
	number = {8},
	language = {en},
	publisher = {Wiley},
	title = {Settle: An analytical version of the SHAKE and RATTLE algorithm for rigid water models},
	url = {http://dx.doi.org/10.1002/jcc.540130805},
	volume = {13},
	author = {Miyamoto, Shuichi and Kollman, Peter A.},
	pages = {952--962},
	date = {1992-10},
	year = {1992},
	month = {10},
}
@article{Essmann95,
	journal = {The Journal of Chemical Physics},
	doi = {10.1063/1.470117},
	issn = {0021-9606},
	number = {19},
	language = {en},
	publisher = {AIP Publishing},
	title = {A smooth particle mesh Ewald method},
	url = {http://dx.doi.org/10.1063/1.470117},
	volume = {103},
	author = {Essmann, Ulrich and Perera, Lalith and Berkowitz, Max L. and Darden, Tom and Lee, Hsing and Pedersen, Lee G.},
	pages = {8577--8593},
	date = {1995-11-15},
	year = {1995},
	month = {11},
	day = {15},
}

@article{Berendsen84,
  author = {Berendsen, H.J.C. and Postma, J.P.M and van Gunsteren, W.F. and DiNola, A. and Haak, J.R.},
  day = 15,
  description = {External bath for MD simulations},
  groups = {public},
  journal = {The Journal of Chemical Physics},
  keywords = {Bath MD external Berendsen},
  number = 8,
  pages = {3684-3690},
  publisher = {American Institute of Physics },
  title = {Molecular dynamics with coupling to an external bath},
  volume = 81,
  year = 1984,
  doi = {10.1063/1.4481}
}

@article{Evans85,
	journal = {The Journal of Chemical Physics},
	doi = {10.1063/1.449071},
	issn = {0021-9606},
	number = {8},
	language = {en},
	publisher = {AIP Publishing},
	title = {The Nose–Hoover thermostat},
	url = {http://dx.doi.org/10.1063/1.449071},
	volume = {83},
	author = {Evans, D. J. and Holian, B. L.},
	pages = {4069--4074},
	date = {1985-10-15},
	year = {1985},
	month = {10},
	day = {15},
}

@article{Parrinello81,
	journal = {Journal of Applied Physics},
	doi = {10.1063/1.328693},
	issn = {0021-8979},
	number = {12},
	language = {en},
	publisher = {AIP Publishing},
	title = {Polymorphic transitions in single crystals: A new molecular dynamics method},
	url = {http://dx.doi.org/10.1063/1.328693},
	volume = {52},
	author = {Parrinello, M. and Rahman, A.},
	pages = {7182--7190},
	date = {1981-12},
	year = {1981},
	month = {12},
}

@article{Jorgensen1988OPLS,
	journal = {Journal of the American Chemical Society},
	doi = {10.1021/ja00214a001},
	issn = {0002-7863},
	number = {6},
	language = {en},
	publisher = {American Chemical Society (ACS)},
	title = {The OPLS [optimized potentials for liquid simulations] potential functions for proteins, energy minimizations for crystals of cyclic peptides and crambin},
	url = {http://dx.doi.org/10.1021/ja00214a001},
	volume = {110},
	author = {Jorgensen, William L. and Tirado-Rives, Julian},
	pages = {1657--1666},
	date = {1988-03-01},
	year = {1988},
	month = {3},
	day = {1},
}

@article{Torrie77,
	journal = {Journal of Computational Physics},
	doi = {10.1016/0021-9991(77)90121-8},
	issn = {0021-9991},
	number = {2},
	language = {en},
	publisher = {Elsevier BV},
	title = {Nonphysical sampling distributions in Monte Carlo free-energy estimation: Umbrella sampling},
	url = {http://dx.doi.org/10.1016/0021-9991(77)90121-8},
	volume = {23},
	author = {Torrie, G.M. and Valleau, J.P.},
	pages = {187--199},
	date = {1977-02},
	year = {1977},
	month = {2},
}

@article{Kawamoto2022SPICA,
	journal = {Journal of Chemical Theory and Computation},
	doi = {10.1021/acs.jctc.1c01207},
	issn = {1549-9618},
	number = {5},
	language = {en},
	publisher = {American Chemical Society (ACS)},
	title = {SPICA Force Field for Proteins and Peptides},
	url = {http://dx.doi.org/10.1021/acs.jctc.1c01207},
	volume = {18},
	author = {Kawamoto, Shuhei and Liu, Huihui and Miyazaki, Yusuke and Seo, Sangjae and Dixit, Mayank and DeVane, Russell and MacDermaid, Christopher and Fiorin, Giacomo and Klein, Michael L. and Shinoda, Wataru},
	pages = {3204--3217},
	date = {2022-04-12},
	year = {2022},
	month = {4},
	day = {12},
}

@article{Nosé1984unified,
	journal = {The Journal of Chemical Physics},
	doi = {10.1063/1.447334},
	issn = {0021-9606},
	number = {1},
	language = {en},
	publisher = {AIP Publishing},
	title = {A unified formulation of the constant temperature molecular dynamics methods},
	url = {http://dx.doi.org/10.1063/1.447334},
	volume = {81},
	author = {Nosé, Shuichi},
	pages = {511--519},
	date = {1984-07},
	year = {1984},
	month = {7},
}

@article{Thompson2022LAMMPS,
	journal = {Computer Physics Communications},
	doi = {10.1016/j.cpc.2021.108171},
	issn = {0010-4655},
	language = {en},
	publisher = {Elsevier BV},
	title = {LAMMPS - a flexible simulation tool for particle-based materials modeling at the atomic, meso, and continuum scales},
	url = {http://dx.doi.org/10.1016/j.cpc.2021.108171},
	volume = {271},
	author = {Thompson, Aidan P. and Aktulga, H. Metin and Berger, Richard and Bolintineanu, Dan S. and Brown, W. Michael and Crozier, Paul S. and in 't Veld, Pieter J. and Kohlmeyer, Axel and Moore, Stan G. and Nguyen, Trung Dac and Shan, Ray and Stevens, Mark J. and Tranchida, Julien and Trott, Christian and Plimpton, Steven J.},
	pages = {108171},
	date = {2022-02},
	year = {2022},
	month = {2},
}

@article{Hoover1985Canonical,
	journal = {Physical Review A},
	doi = {10.1103/physreva.31.1695},
	issn = {0556-2791},
	number = {3},
	language = {en},
	publisher = {American Physical Society (APS)},
	title = {Canonical dynamics: Equilibrium phase-space distributions},
	url = {http://dx.doi.org/10.1103/PhysRevA.31.1695},
	volume = {31},
	author = {Hoover, William G.},
	pages = {1695--1697},
	date = {1985-03-01},
	year = {1985},
	month = {3},
	day = {1},
}


@article{Van2005GROMACS,
	journal = {Journal of Computational Chemistry},
	doi = {10.1002/jcc.20291},
	issn = {0192-8651},
	number = {16},
	language = {en},
	publisher = {Wiley},
	title = {GROMACS: Fast, flexible, and free},
	url = {http://dx.doi.org/10.1002/jcc.20291},
	volume = {26},
	author = {Van Der Spoel, David and Lindahl, Erik and Hess, Berk and Groenhof, Gerrit and Mark, Alan E. and Berendsen, Herman J. C.},
	pages = {1701--1718},
	date = {2005},
	year = {2005},
}


@article{Bussi2007Canonical,
	journal = {The Journal of Chemical Physics},
	doi = {10.1063/1.2408420},
	issn = {0021-9606},
	number = {1},
	language = {en},
	publisher = {AIP Publishing},
	title = {Canonical sampling through velocity rescaling},
	url = {http://dx.doi.org/10.1063/1.2408420},
	volume = {126},
	author = {Bussi, Giovanni and Donadio, Davide and Parrinello, Michele},
	pages = {014101},
	date = {2007-01-07},
	year = {2007},
	month = {1},
	day = {7},
}

@article{Geada2018Insight,
	journal = {Nature Communications},
	issn = {2041-1723},
	number = {1},
	language = {en},
	publisher = {Springer Science and Business Media LLC},
	title = {Insight into induced charges at metal surfaces and biointerfaces using a polarizable Lennard–Jones potential},
	volume = {9},
	author = {Geada, Isidro Lorenzo and Ramezani-Dakhel, Hadi and Jamil, Tariq and Sulpizi, Marialore and Heinz, Hendrik},
	date = {2018-02-19},
	year = {2018},
	month = {2},
	day = {19},
    pages = {},

}


@article{Marrink2007MARTINI,
	journal = {The Journal of Physical Chemistry B},
	doi = {10.1021/jp071097f},
	issn = {1520-6106},
	number = {27},
	language = {en},
	publisher = {American Chemical Society (ACS)},
	title = {The MARTINI Force Field:  Coarse Grained Model for Biomolecular Simulations},
	url = {http://dx.doi.org/10.1021/JP071097F},
	volume = {111},
	author = {Marrink, Siewert J. and Risselada, H. Jelger and Yefimov, Serge and Tieleman, D. Peter and de Vries, Alex H.},
	pages = {7812--7824},
	date = {2007-06-15},
	year = {2007},
	month = {6},
	day = {15},
}

@article{Shinoda2011Coarse,
	journal = {Soft Matter},
	doi = {10.1039/c1sm05173c},
	issn = {1744-683X},
	number = {13},
	language = {en},
	publisher = {Royal Society of Chemistry (RSC)},
	title = {Coarse-grained force field for ionic surfactants},
	url = {http://dx.doi.org/10.1039/C1SM05173C},
	volume = {7},
	author = {Shinoda, Wataru and DeVane, Russell and Klein, Michael L.},
	pages = {6178},
	date = {2011},
	year = {2011},
}

@article{Rossi2016Simulating,
	journal = {Advances in Physics: X},
	doi = {10.1080/23746149.2016.1177468},
	issn = {2374-6149},
	number = {2},
	language = {en},
	publisher = {Informa UK Limited},
	title = {Simulating the interaction of lipid membranes with polymer and ligand-coated nanoparticles},
	url = {http://dx.doi.org/10.1080/23746149.2016.1177468},
	volume = {1},
	author = {Rossi, Giulia and Monticelli, Luca},
	pages = {276--296},
	date = {2016-03-03},
	year = {2016},
	month = {3},
	day = {3},
}

@article{Marrink2013Perspective,
	journal = {Chemical Society Reviews},
	doi = {10.1039/c3cs60093a},
	issn = {0306-0012},
	number = {16},
	language = {en},
	publisher = {Royal Society of Chemistry (RSC)},
	title = {Perspective on the Martini model},
	url = {http://dx.doi.org/10.1039/C3CS60093A},
	volume = {42},
	author = {Marrink, Siewert J. and Tieleman, D. Peter},
	pages = {6801},
	date = {2013},
	year = {2013},
}
@article{Michalowsky2018polarizable,
	journal = {The Journal of Chemical Physics},
	doi = {10.1063/1.5028354},
	issn = {0021-9606},
	number = {16},
	language = {en},
	publisher = {AIP Publishing},
	title = {A polarizable MARTINI model for monovalent ions in aqueous solution},
	url = {http://dx.doi.org/10.1063/1.5028354},
	volume = {149},
	author = {Michalowsky, Julian and Zeman, Johannes and Holm, Christian and Smiatek, Jens},
	pages = {163319},
	date = {2018-10-28},
	year = {2018},
	month = {10},
	day = {28},
}

@article{Verma2008Surface,
	journal = {Nature Materials},
	doi = {10.1038/nmat2202},
	issn = {1476-1122},
	number = {7},
	language = {en},
	publisher = {Springer Science and Business Media LLC},
	title = {Surface-structure-regulated cell-membrane penetration by monolayer-protected nanoparticles},
	url = {http://dx.doi.org/10.1038/nmat2202},
	volume = {7},
	author = {Verma, Ayush and Uzun, Oktay and Hu, Yuhua and Hu, Ying and Han, Hee-Sun and Watson, Nicki and Chen, Suelin and Irvine, Darrell J. and Stellacci, Francesco},
	pages = {588--595},
	date = {2008-05-25},
	year = {2008},
	month = {5},
	day = {25},
}


@article{Abraham15,
	journal = {SoftwareX},
	doi = {10.1016/j.softx.2015.06.001},
	issn = {2352-7110},
	language = {en},
	publisher = {Elsevier BV},
	title = {GROMACS: High performance molecular simulations through multi-level parallelism from laptops to supercomputers},
	url = {http://dx.doi.org/10.1016/j.softx.2015.06.001},
	volume = {1-2},
	author = {Abraham, Mark James and Murtola, Teemu and Schulz, Roland and Páll, Szilárd and Smith, Jeremy C. and Hess, Berk and Lindahl, Erik},
	pages = {19--25},
	date = {2015-09},
	year = {2015},
	month = {9},
}

@article{Monticelli2008MARTINI,
	journal = {Journal of Chemical Theory and Computation},
	doi = {10.1021/ct700324x},
	issn = {1549-9618},
	number = {5},
	language = {en},
	publisher = {American Chemical Society (ACS)},
	title = {The MARTINI Coarse-Grained Force Field: Extension to Proteins},
	url = {http://dx.doi.org/10.1021/ct700324x},
	volume = {4},
	author = {Monticelli, Luca and Kandasamy, Senthil K. and Periole, Xavier and Larson, Ronald G. and Tieleman, D. Peter and Marrink, Siewert-Jan},
	pages = {819--834},
	date = {2008-04-16},
	year = {2008},
	month = {4},
	day = {16},
}

@article{Francia20,
title = "Interactions at the cell membrane and pathways of internalization of nano-sized materials for nanomedicine",
author = "Valentina Francia and Daphne Montizaan and Anna Salvati",
year = "2020",
month = feb,
day = "14",
doi = "10.3762/bjnano.11.25",
language = "English",
volume = "11",
pages = "338--353",
journal = "Beilstein Journal of Nanotechnology",
issn = "2190-4286",
publisher = "BEILSTEIN-INSTITUT",
}

@article{Pengo17,
	journal = {European Biophysics Journal},
	doi = {10.1007/s00249-017-1250-6},
	issn = {0175-7571},
	number = {8},
	language = {en},
	publisher = {Springer Science and Business Media LLC},
	title = {Gold nanoparticles with patterned surface monolayers for nanomedicine: current perspectives},
	url = {http://dx.doi.org/10.1007/s00249-017-1250-6},
	volume = {46},
	author = {Pengo, Paolo and Şologan, Maria and Pasquato, Lucia and Guida, Filomena and Pacor, Sabrina and Tossi, Alessandro and Stellacci, Francesco and Marson, Domenico and Boccardo, Silvia and Pricl, Sabrina and Posocco, Paola},
	pages = {749--771},
	date = {2017-09-01},
	year = {2017},
	month = {9},
	day = {1},
}

@article{Lavagna22,
	journal = {Nanoscale},
	doi = {10.1039/d1nr08543c},
	issn = {2040-3364},
	number = {18},
	language = {en},
	publisher = {Royal Society of Chemistry (RSC)},
	title = {Ion-bridges and lipids drive aggregation of same-charge nanoparticles on lipid membranes},
	url = {http://dx.doi.org/10.1039/D1NR08543C},
	volume = {14},
	author = {Lavagna, Enrico and Bochicchio, Davide and De Marco, Anna L. and Güven, Zekiye P. and Stellacci, Francesco and Rossi, Giulia},
	pages = {6912--6921},
	date = {2022},
	year = {2022},
}

@article{Rossi2016Gold,
	journal = {Biochimica et Biophysica Acta (BBA) - Biomembranes},
	doi = {10.1016/j.bbamem.2016.04.001},
	issn = {0005-2736},
	number = {10},
	language = {en},
	publisher = {Elsevier BV},
	title = {Gold nanoparticles in model biological membranes: A computational perspective},
	url = {http://dx.doi.org/10.1016/j.bbamem.2016.04.001},
	volume = {1858},
	author = {Rossi, Giulia and Monticelli, Luca},
	pages = {2380--2389},
	date = {2016-10},
	year = {2016},
	month = {10},
}


@article{Prasanna2013Electric,
	journal = {The Journal of Chemical Physics},
	doi = {10.1063/1.4794784},
	issn = {0021-9606},
	number = {11},
	language = {en},
	publisher = {AIP Publishing},
	title = {Electric double layer force between charged surfaces: Effect of solvent polarization},
	url = {http://dx.doi.org/10.1063/1.4794784},
	volume = {138},
	author = {Prasanna Misra, Rahul and Das, Siddhartha and Mitra, Sushanta K.},
	pages = {114703},
	date = {2013-03-21},
	year = {2013},
	month = {3},
	day = {21},
}

@article{Butt2005Force,
	journal = {Surface Science Reports},
	doi = {10.1016/j.surfrep.2005.08.003},
	issn = {0167-5729},
	number = {1-6},
	language = {en},
	publisher = {Elsevier BV},
	title = {Force measurements with the atomic force microscope: Technique, interpretation and applications},
	url = {http://dx.doi.org/10.1016/j.surfrep.2005.08.003},
	volume = {59},
	author = {Butt, Hans-Jürgen and Cappella, Brunero and Kappl, Michael},
	pages = {1--152},
	date = {2005-10},
	year = {2005},
	month = {10},
}

@article{Lin2011Molecular,
	journal = {Journal of the American Chemical Society},
	doi = {10.1021/ja2048013},
	issn = {0002-7863},
	number = {32},
	language = {en},
	publisher = {American Chemical Society (ACS)},
	title = {Molecular Insights into the Surface Morphology, Layering Structure, and Aggregation Kinetics of Surfactant-Stabilized Graphene Dispersions},
	url = {http://dx.doi.org/10.1021/ja2048013},
	volume = {133},
	author = {Lin, Shangchao and Shih, Chih-Jen and Strano, Michael S. and Blankschtein, Daniel},
	pages = {12810--12823},
	date = {2011-07-22},
	year = {2011},
	month = {7},
	day = {22},
}

@article{ISE2007When,
	journal = {Proceedings of the Japan Academy, Series B},
	doi = {10.2183/pjab.83.192},
	issn = {0386-2208},
	number = {7},
	language = {en},
	publisher = {Japan Academy},
	title = {When, why, and how does like like like?},
	url = {http://dx.doi.org/10.2183/pjab.83.192},
	volume = {83},
	author = {ISE, Norio},
	pages = {192--198},
	date = {2007},
	year = {2007},
}

@article{Tata1997Amorphous,
	journal = {Physical Review Letters},
	doi = {10.1103/physrevlett.78.2660},
	issn = {0031-9007},
	number = {13},
	language = {en},
	publisher = {American Physical Society (APS)},
	title = {Amorphous Clustering in Highly Charged Dilute Poly(chlorostyrene-styrene sulfonate) Colloids},
	url = {http://dx.doi.org/10.1103/PhysRevLett.78.2660},
	volume = {78},
	author = {Tata, B. V. R. and Yamahara, Eiji and Rajamani, P. V. and Ise, Norio},
	pages = {2660--2663},
	date = {1997-03-31},
	year = {1997},
	month = {3},
	day = {31},
}

@article{Ermi1998Domain,
	journal = {Macromolecules},
	doi = {10.1021/ma980579+},
	issn = {0024-9297},
	number = {21},
	language = {en},
	publisher = {American Chemical Society (ACS)},
	title = {Domain Structures in Low Ionic Strength Polyelectrolyte Solutions},
	url = {http://dx.doi.org/10.1021/ma980579},
	volume = {31},
	author = {Ermi, Brett D. and Amis, Eric J.},
	pages = {7378--7384},
	date = {1998-10-01},
	year = {1998},
	month = {10},
	day = {1},
}

@article{Chremos2018Polyelectrolyte,
	journal = {The Journal of Chemical Physics},
	doi = {10.1063/1.5030530},
	issn = {0021-9606},
	number = {16},
	language = {en},
	publisher = {AIP Publishing},
	title = {Polyelectrolyte association and solvation},
	url = {http://dx.doi.org/10.1063/1.5030530},
	volume = {149},
	author = {Chremos, Alexandros and Douglas, Jack F.},
	pages = {163305},
	date = {2018-10-28},
	year = {2018},
	month = {10},
	day = {28},
}
